# Supplementary material for: Optimization of atmospheric leaching parameters for cadmium and zinc recovery from low-grade waste by response surface methodology (RSM)
Source: Sci Rep. 2024 Jan 17;14:1490. doi: 10.1038/s41598-024-52088-2 (PMC10794212; doi:10.1038/s41598-024-52088-2)
Supplement: Supplementary file 1 — Supplementary Information 1. [file 41598_2024_52088_MOESM1_ESM.dxpx]

<!DOCTYPE DEXXMLDoc SYSTEM "DEXXMLDoc.DTD">
<DEXXMLDoc name="RSM_CCD- 6 factors-14020315-Kolbadi.dxpx" creator="DX13" version="13.0.5.0">
<designInfo studyType="ResponseSurface" studySubType="Randomized" designType="CCD" noOfRuns="52" noOfFactors="6" noOfResponses="2" noOfAnalyses="2">
<designNotes>This data file created by Design-Expert 13.</designNotes>
</designInfo>
<blockInfo>
<block code="0" name="Block 1"/>
</blockInfo>
<factorInfo>
<factor id="A" name="Time" unit="hr" type="Numeric" uuid="a9dabf0c-76b5-4771-b1b0-6ebaed99a0d1">
<numeric format="General" low="1" high="2" stdDev="0"/>
</factor>
<factor id="B" name="T" unit="C" type="Numeric" uuid="d97846ad-6f34-4567-9cd4-c481201a2de2">
<numeric format="General" low="50" high="70" stdDev="0"/>
</factor>
<factor id="C" name="S/L" unit="-" type="Numeric" uuid="ecab543a-b2d2-4628-b845-562c8738620b">
<numeric format="General" low="0.06" high="0.08" stdDev="0"/>
</factor>
<factor id="D" name="Size" unit="-" type="Numeric" uuid="ab33a954-dd24-4587-9d57-d6d92ddbed6e">
<numeric format="General" low="200" high="400" stdDev="0"/>
</factor>
<factor id="E" name="E" unit="-" type="Numeric" uuid="478ec719-c32d-4d8a-b94a-8b5a46c3851a">
<numeric format="General" low="0.25" high="0.75" stdDev="0"/>
</factor>
<factor id="F" name="pH" unit="" type="Numeric" uuid="8ef90e5a-e2c6-43a0-905a-816c49cbfe7f">
<numeric format="General" low="1.5" high="3.5" stdDev="0"/>
</factor>
</factorInfo>
<constraintInfo/>
<responseInfo>
<response id="1" name="Cd" unit="" type="Normal" format="General" responseUuId="452db763-a2d9-46d2-8f67-ee04faf7c566"/>
<response id="2" name="Zn" unit="" type="Normal" format="General" responseUuId="af502fe9-2d18-44f8-a449-db428376a772"/>
</responseInfo>
<guiState>
<designLayout>
<visibleColumns>
<column type="stdorder">
<width>35</width>
</column>
<column type="runorder">
<width>35</width>
</column>
<column id="A" type="factor">
<width>67</width>
</column>
<column id="B" type="factor">
<width>67</width>
</column>
<column id="C" type="factor">
<width>66</width>
</column>
<column id="D" type="factor">
<width>62</width>
</column>
<column id="E" type="factor">
<width>68</width>
</column>
<column id="F" type="factor">
<width>64</width>
</column>
<column id="1" type="response">
<width>68</width>
</column>
<column id="2" type="response">
<width>68</width>
</column>
</visibleColumns>
</designLayout>
<graphSettings>
<graphArea name="GraphColumns">
<label type="histogram" index="0">Frequency</label>
<selectedGraph>0</selectedGraph>
<colorBy type="runOrder"/>
<axisX type="factor" index="0"/>
<axisY type="response" index="0"/>
<axisZ type="none"/>
<axisX_Histogram type="response" index="0"/>
<axisX_BoxPlot type="none"/>
<axisY_BoxPlot type="response" index="0"/>
<histograms/>
<legend key="Scatter2D" title="Design-Expert® Software">
<dock type="TopLeft"/>
<showItems>
<showItem>Response</showItem>
<showItem>Info</showItem>
<showItem>Lambda</showItem>
<showItem>RecommendedTransform</showItem>
<showItem>ColorGradient</showItem>
<showItem>Data</showItem>
<showItem>PointInfo</showItem>
</showItems>
</legend>
<legend key="Histogram" title="Design-Expert® Software">
<dock type="TopLeft"/>
<showItems>
<showItem>Response</showItem>
<showItem>Info</showItem>
<showItem>Lambda</showItem>
<showItem>RecommendedTransform</showItem>
<showItem>ColorGradient</showItem>
<showItem>Data</showItem>
<showItem>PointInfo</showItem>
</showItems>
</legend>
<legend key="BoxPlot" title="Design-Expert® Software">
<dock type="TopLeft"/>
<showItems>
<showItem>Response</showItem>
<showItem>Info</showItem>
<showItem>Lambda</showItem>
<showItem>RecommendedTransform</showItem>
<showItem>ColorGradient</showItem>
<showItem>Data</showItem>
<showItem>PointInfo</showItem>
</showItems>
</legend>
<axis type="response" index="0">
<low>50</low>
<high>80</high>
<format>General</format>
<ticks>7</ticks>
</axis>
</graphArea>
<graphArea name="EffectsNoRestriction" graph="0"/>
<graphArea name="EffectsNoRestriction" graph="1"/>
<graphArea name="EffectsNoRestriction" graph="2"/>
<graphArea name="Diagnostics" index="0">
<legend key="NormalResidualsGraph" title="Design-Expert® Software">
<dock type="TopLeft"/>
<showItems>
<showItem>Response</showItem>
<showItem>Info</showItem>
<showItem>ColorGradient</showItem>
<showItem>Data</showItem>
<showItem>PointInfo</showItem>
</showItems>
</legend>
<legend key="ResVsPredGraph" title="Design-Expert® Software">
<dock type="TopLeft"/>
<showItems>
<showItem>Response</showItem>
<showItem>Info</showItem>
<showItem>ColorGradient</showItem>
<showItem>Data</showItem>
<showItem>PointInfo</showItem>
</showItems>
</legend>
<legend key="ResVsRunGraph" title="Design-Expert® Software">
<dock type="TopLeft"/>
<showItems>
<showItem>Response</showItem>
<showItem>Info</showItem>
<showItem>ColorGradient</showItem>
<showItem>Data</showItem>
<showItem>PointInfo</showItem>
</showItems>
</legend>
<axis type="actual">
<low>50</low>
<high>78</high>
<format>General</format>
<ticks>5</ticks>
</axis>
<axis type="predicted">
<low>50</low>
<high>78</high>
<format>General</format>
<ticks>5</ticks>
</axis>
<legend key="PredVsActualGraph" title="Design-Expert® Software">
<dock type="Float" posX="-3801" posY="995"/>
<showItems>
<showItem>Response</showItem>
<showItem>Info</showItem>
<showItem>ColorGradient</showItem>
<showItem>Data</showItem>
<showItem>PointInfo</showItem>
</showItems>
</legend>
<legend key="BoxCoxGraph" title="Design-Expert® Software">
<dock type="TopLeft"/>
<showItems>
<showItem>Response</showItem>
<showItem>Info</showItem>
<showItem>Lambda</showItem>
<showItem>RecommendedTransform</showItem>
<showItem>ColorGradient</showItem>
<showItem>Data</showItem>
<showItem>PointInfo</showItem>
</showItems>
</legend>
<legend key="ResVsFactorGraph" title="Design-Expert® Software">
<dock type="TopLeft"/>
<showItems>
<showItem>Response</showItem>
<showItem>Info</showItem>
<showItem>ColorGradient</showItem>
<showItem>Data</showItem>
<showItem>PointInfo</showItem>
</showItems>
</legend>
<legend key="CooksDistanceGraph" title="Design-Expert® Software">
<dock type="TopLeft"/>
<showItems>
<showItem>Response</showItem>
<showItem>Info</showItem>
<showItem>ColorGradient</showItem>
<showItem>Data</showItem>
<showItem>PointInfo</showItem>
</showItems>
</legend>
<legend key="LeverageGraph" title="Design-Expert® Software">
<dock type="TopLeft"/>
<showItems>
<showItem>Response</showItem>
<showItem>Info</showItem>
<showItem>ColorGradient</showItem>
<showItem>Data</showItem>
<showItem>PointInfo</showItem>
</showItems>
</legend>
<legend key="RunsVsDFFITSGraph" title="Design-Expert® Software">
<dock type="TopLeft"/>
<showItems>
<showItem>Response</showItem>
<showItem>Info</showItem>
<showItem>ColorGradient</showItem>
<showItem>Data</showItem>
<showItem>PointInfo</showItem>
</showItems>
</legend>
<legend key="RunsVsDFBETASGraph" title="Design-Expert® Software">
<dock type="TopLeft"/>
<showItems>
<showItem>Response</showItem>
<showItem>Info</showItem>
<showItem>ColorGradient</showItem>
<showItem>Data</showItem>
<showItem>PointInfo</showItem>
</showItems>
</legend>
<colorBy type="response" index="0"/>
</graphArea>
<graphArea name="Classification" index="0">
<colorBy type="stdOrder"/>
<tracedPoint DrawLineLoo="false" DrawLineIs="false" falsePositiveLoo="-1" truePositiveLoo="-1" falsePositiveIs="-1" truePositiveIs="-1"/>
</graphArea>
<graphArea name="Model" index="0" graph="0">
<graphMethod>Interaction</graphMethod>
<axis type="response">
<low>60</low>
<high>80</high>
<format>General</format>
<ticks>5</ticks>
</axis>
<axis type="factor" index="0">
<low>-2</low>
<high>2</high>
<format>General</format>
<ticks>5</ticks>
</axis>
<axis type="factor" index="1">
<low>-2</low>
<high>2</high>
<format>General</format>
<ticks>5</ticks>
</axis>
<axis type="factor" index="2">
<low>-2</low>
<high>2</high>
<format>General</format>
<ticks>5</ticks>
</axis>
<axis type="factor" index="3">
<low>-2</low>
<high>2</high>
<format>General</format>
<ticks>5</ticks>
</axis>
<axis type="factor" index="4">
<low>-2</low>
<high>2</high>
<format>General</format>
<ticks>5</ticks>
</axis>
<axis type="factor" index="5">
<low>-2</low>
<high>2</high>
<format>General</format>
<ticks>5</ticks>
</axis>
<axis type="deviation">
<low>-1</low>
<high>1</high>
<format>0</format>
<ticks>5</ticks>
</axis>
<contours type="response" index="0" transformed="false" mode="auto">
<format>General</format>
</contours>
<space>
<codedPoint>
<codedValue>0</codedValue>
<codedValue>0</codedValue>
<codedValue>0</codedValue>
<codedValue>0</codedValue>
<codedValue>0</codedValue>
<codedValue>0</codedValue>
</codedPoint>
<axis index="0">1</axis>
<axis index="1">3</axis>
<axis index="2">-1</axis>
<axis index="3">-1</axis>
</space>
<legend key="1" title="Design-Expert® Software">
<dock type="TopLeft"/>
<showItems>
<showItem>Response</showItem>
<showItem>Info</showItem>
<showItem>Lambda</showItem>
<showItem>RecommendedTransform</showItem>
<showItem>ColorGradient</showItem>
<showItem>Data</showItem>
<showItem>PointInfo</showItem>
</showItems>
</legend>
<legend key="10" title="Design-Expert® Software">
<dock type="TopLeft"/>
<showItems>
<showItem>Response</showItem>
<showItem>Info</showItem>
<showItem>Lambda</showItem>
<showItem>RecommendedTransform</showItem>
<showItem>ColorGradient</showItem>
<showItem>Data</showItem>
<showItem>PointInfo</showItem>
</showItems>
</legend>
<legend key="11" title="Design-Expert® Software">
<dock type="TopLeft"/>
<showItems>
<showItem>Response</showItem>
<showItem>Info</showItem>
<showItem>Lambda</showItem>
<showItem>RecommendedTransform</showItem>
<showItem>ColorGradient</showItem>
<showItem>Data</showItem>
<showItem>PointInfo</showItem>
</showItems>
</legend>
<legend key="2" title="Design-Expert® Software">
<dock type="TopLeft"/>
<showItems>
<showItem>Response</showItem>
<showItem>Info</showItem>
<showItem>Lambda</showItem>
<showItem>RecommendedTransform</showItem>
<showItem>ColorGradient</showItem>
<showItem>Data</showItem>
<showItem>PointInfo</showItem>
</showItems>
</legend>
<legend key="3" title="Design-Expert® Software">
<dock type="TopLeft"/>
<showItems>
<showItem>Response</showItem>
<showItem>Info</showItem>
<showItem>Lambda</showItem>
<showItem>RecommendedTransform</showItem>
<showItem>ColorGradient</showItem>
<showItem>Data</showItem>
<showItem>PointInfo</showItem>
</showItems>
</legend>
<legend key="4" title="Design-Expert® Software">
<dock type="TopLeft"/>
<showItems>
<showItem>Response</showItem>
<showItem>Info</showItem>
<showItem>Lambda</showItem>
<showItem>RecommendedTransform</showItem>
<showItem>ColorGradient</showItem>
<showItem>Data</showItem>
<showItem>PointInfo</showItem>
</showItems>
</legend>
<legend key="7" title="Design-Expert® Software">
<dock type="TopLeft"/>
<showItems>
<showItem>Response</showItem>
<showItem>Info</showItem>
<showItem>Lambda</showItem>
<showItem>RecommendedTransform</showItem>
<showItem>ColorGradient</showItem>
<showItem>Data</showItem>
<showItem>PointInfo</showItem>
</showItems>
</legend>
</graphArea>
<graphArea name="EffectsNoRestriction" graph="0"/>
<graphArea name="EffectsNoRestriction" graph="1"/>
<graphArea name="EffectsNoRestriction" graph="2"/>
<graphArea name="Diagnostics" index="1">
<legend key="NormalResidualsGraph" title="Design-Expert® Software">
<dock type="TopLeft"/>
<showItems>
<showItem>Response</showItem>
<showItem>Info</showItem>
<showItem>ColorGradient</showItem>
<showItem>Data</showItem>
<showItem>PointInfo</showItem>
</showItems>
</legend>
<legend key="ResVsPredGraph" title="Design-Expert® Software">
<dock type="TopLeft"/>
<showItems>
<showItem>Response</showItem>
<showItem>Info</showItem>
<showItem>ColorGradient</showItem>
<showItem>Data</showItem>
<showItem>PointInfo</showItem>
</showItems>
</legend>
<legend key="ResVsRunGraph" title="Design-Expert® Software">
<dock type="TopLeft"/>
<showItems>
<showItem>Response</showItem>
<showItem>Info</showItem>
<showItem>ColorGradient</showItem>
<showItem>Data</showItem>
<showItem>PointInfo</showItem>
</showItems>
</legend>
<axis type="actual">
<low>70</low>
<high>88</high>
<format>General</format>
<ticks>5</ticks>
</axis>
<axis type="predicted">
<low>70</low>
<high>88</high>
<format>General</format>
<ticks>5</ticks>
</axis>
<legend key="PredVsActualGraph" title="Design-Expert® Software">
<dock type="TopLeft"/>
<showItems>
<showItem>Response</showItem>
<showItem>Info</showItem>
<showItem>ColorGradient</showItem>
<showItem>Data</showItem>
<showItem>PointInfo</showItem>
</showItems>
</legend>
<legend key="BoxCoxGraph" title="Design-Expert® Software">
<dock type="TopLeft"/>
<showItems>
<showItem>Response</showItem>
<showItem>Info</showItem>
<showItem>Lambda</showItem>
<showItem>RecommendedTransform</showItem>
<showItem>ColorGradient</showItem>
<showItem>Data</showItem>
<showItem>PointInfo</showItem>
</showItems>
</legend>
<legend key="ResVsFactorGraph" title="Design-Expert® Software">
<dock type="TopLeft"/>
<showItems>
<showItem>Response</showItem>
<showItem>Info</showItem>
<showItem>ColorGradient</showItem>
<showItem>Data</showItem>
<showItem>PointInfo</showItem>
</showItems>
</legend>
<legend key="CooksDistanceGraph" title="Design-Expert® Software">
<dock type="TopLeft"/>
<showItems>
<showItem>Response</showItem>
<showItem>Info</showItem>
<showItem>ColorGradient</showItem>
<showItem>Data</showItem>
<showItem>PointInfo</showItem>
</showItems>
</legend>
<legend key="LeverageGraph" title="Design-Expert® Software">
<dock type="TopLeft"/>
<showItems>
<showItem>Response</showItem>
<showItem>Info</showItem>
<showItem>ColorGradient</showItem>
<showItem>Data</showItem>
<showItem>PointInfo</showItem>
</showItems>
</legend>
<legend key="RunsVsDFFITSGraph" title="Design-Expert® Software">
<dock type="TopLeft"/>
<showItems>
<showItem>Response</showItem>
<showItem>Info</showItem>
<showItem>ColorGradient</showItem>
<showItem>Data</showItem>
<showItem>PointInfo</showItem>
</showItems>
</legend>
<legend key="RunsVsDFBETASGraph" title="Design-Expert® Software">
<dock type="TopLeft"/>
<showItems>
<showItem>Response</showItem>
<showItem>Info</showItem>
<showItem>ColorGradient</showItem>
<showItem>Data</showItem>
<showItem>PointInfo</showItem>
</showItems>
</legend>
<colorBy type="none"/>
</graphArea>
<graphArea name="Classification" index="1">
<colorBy type="none"/>
<tracedPoint DrawLineLoo="false" DrawLineIs="false" falsePositiveLoo="-1" truePositiveLoo="-1" falsePositiveIs="-1" truePositiveIs="-1"/>
</graphArea>
<graphArea name="Model" index="1" graph="0">
<graphMethod>Perturbation</graphMethod>
<axis type="response">
<low>74</low>
<high>80</high>
<format>General</format>
<ticks>5</ticks>
</axis>
<contours type="response" index="1" transformed="false" mode="auto">
<format>General</format>
</contours>
<space>
<codedPoint>
<codedValue>0</codedValue>
<codedValue>0</codedValue>
<codedValue>0</codedValue>
<codedValue>0</codedValue>
<codedValue>0</codedValue>
<codedValue>0</codedValue>
</codedPoint>
<axis index="0">0</axis>
<axis index="1">1</axis>
<axis index="2">-1</axis>
<axis index="3">-1</axis>
</space>
<legend key="1" title="Design-Expert® Software">
<dock type="TopLeft"/>
<showItems>
<showItem>Response</showItem>
<showItem>Info</showItem>
<showItem>Lambda</showItem>
<showItem>RecommendedTransform</showItem>
<showItem>ColorGradient</showItem>
<showItem>Data</showItem>
<showItem>PointInfo</showItem>
</showItems>
</legend>
<legend key="4" title="Design-Expert® Software">
<dock type="TopLeft"/>
<showItems>
<showItem>Response</showItem>
<showItem>Info</showItem>
<showItem>Lambda</showItem>
<showItem>RecommendedTransform</showItem>
<showItem>ColorGradient</showItem>
<showItem>Data</showItem>
<showItem>PointInfo</showItem>
</showItems>
</legend>
</graphArea>
<graphArea name="GraphicalOptimization">
<graphMethod>Contour</graphMethod>
<contours type="overlay" index="-1" transformed="true" mode="auto">
<format>General</format>
</contours>
<space>
<codedPoint>
<codedValue>1.84904</codedValue>
<codedValue>0.95781</codedValue>
<codedValue>1.17422</codedValue>
<codedValue>-0.115653</codedValue>
<codedValue>-0.139232</codedValue>
<codedValue>-0.15509</codedValue>
</codedPoint>
<axis index="0">0</axis>
<axis index="1">1</axis>
<axis index="2">-1</axis>
<axis index="3">-1</axis>
</space>
<legend key="4" title="Design-Expert® Software">
<dock type="TopLeft"/>
<showItems>
<showItem>Response</showItem>
<showItem>Info</showItem>
<showItem>Lambda</showItem>
<showItem>RecommendedTransform</showItem>
<showItem>ColorGradient</showItem>
<showItem>Data</showItem>
<showItem>PointInfo</showItem>
</showItems>
</legend>
</graphArea>
<graphArea name="NumericalOptimization" index="0">
<graphMethod>3D</graphMethod>
<axis type="factor" index="0">
<low>-2</low>
<high>2</high>
<format>General</format>
<ticks>5</ticks>
</axis>
<axis type="factor" index="1">
<low>-2</low>
<high>2</high>
<format>General</format>
<ticks>5</ticks>
</axis>
<axis type="factor" index="2">
<low>-2</low>
<high>2</high>
<format>General</format>
<ticks>5</ticks>
</axis>
<axis type="factor" index="3">
<low>-2</low>
<high>2</high>
<format>General</format>
<ticks>5</ticks>
</axis>
<axis type="factor" index="4">
<low>-2</low>
<high>2</high>
<format>General</format>
<ticks>5</ticks>
</axis>
<axis type="factor" index="5">
<low>-2</low>
<high>2</high>
<format>General</format>
<ticks>5</ticks>
</axis>
<axis type="deviation">
<low>-3</low>
<high>3</high>
<format>0</format>
<ticks>5</ticks>
</axis>
<contours type="desirability" index="-1" transformed="false" mode="auto">
<format>General</format>
</contours>
<contours type="desirability" index="0" transformed="false" mode="auto">
<format>General</format>
<contourLevel>72.8909</contourLevel>
<contourLevel>73.3917</contourLevel>
<contourLevel>73.8925</contourLevel>
<contourLevel>74.3934</contourLevel>
<contourLevel>74.8942</contourLevel>
</contours>
<space>
<codedPoint>
<codedValue>1.83296</codedValue>
<codedValue>0.989482</codedValue>
<codedValue>1.1769</codedValue>
<codedValue>-0.118236</codedValue>
<codedValue>-0.146995</codedValue>
<codedValue>-0.144063</codedValue>
</codedPoint>
<axis index="0">0</axis>
<axis index="1">1</axis>
<axis index="2">-1</axis>
<axis index="3">-1</axis>
</space>
<legend key="1" title="Design-Expert® Software">
<dock type="Float" posX="-2890" posY="3720"/>
<showItems>
<showItem>Response</showItem>
<showItem>Info</showItem>
<showItem>Lambda</showItem>
<showItem>RecommendedTransform</showItem>
<showItem>ColorGradient</showItem>
<showItem>Data</showItem>
<showItem>PointInfo</showItem>
</showItems>
</legend>
<legend key="10" title="Design-Expert® Software">
<dock type="TopLeft"/>
<showItems>
<showItem>Response</showItem>
<showItem>Info</showItem>
<showItem>Lambda</showItem>
<showItem>RecommendedTransform</showItem>
<showItem>ColorGradient</showItem>
<showItem>Data</showItem>
<showItem>PointInfo</showItem>
</showItems>
</legend>
<legend key="11" title="Design-Expert® Software">
<dock type="TopLeft"/>
<showItems>
<showItem>Response</showItem>
<showItem>Info</showItem>
<showItem>Lambda</showItem>
<showItem>RecommendedTransform</showItem>
<showItem>ColorGradient</showItem>
<showItem>Data</showItem>
<showItem>PointInfo</showItem>
</showItems>
</legend>
<legend key="2" title="Design-Expert® Software">
<dock type="TopLeft"/>
<showItems>
<showItem>Response</showItem>
<showItem>Info</showItem>
<showItem>Lambda</showItem>
<showItem>RecommendedTransform</showItem>
<showItem>ColorGradient</showItem>
<showItem>Data</showItem>
<showItem>PointInfo</showItem>
</showItems>
</legend>
<legend key="3" title="Design-Expert® Software">
<dock type="TopLeft"/>
<showItems>
<showItem>Response</showItem>
<showItem>Info</showItem>
<showItem>Lambda</showItem>
<showItem>RecommendedTransform</showItem>
<showItem>ColorGradient</showItem>
<showItem>Data</showItem>
<showItem>PointInfo</showItem>
</showItems>
</legend>
<legend key="4" title="Design-Expert® Software">
<dock type="TopLeft"/>
<showItems>
<showItem>Response</showItem>
<showItem>Info</showItem>
<showItem>Lambda</showItem>
<showItem>RecommendedTransform</showItem>
<showItem>ColorGradient</showItem>
<showItem>Data</showItem>
<showItem>PointInfo</showItem>
</showItems>
</legend>
<legend key="7" title="Design-Expert® Software">
<dock type="TopLeft"/>
<showItems>
<showItem>Response</showItem>
<showItem>Info</showItem>
<showItem>Lambda</showItem>
<showItem>RecommendedTransform</showItem>
<showItem>ColorGradient</showItem>
<showItem>Data</showItem>
<showItem>PointInfo</showItem>
</showItems>
</legend>
</graphArea>
</graphSettings>
<perspectives>
<report name="diagnostics_notebook_Cd" width="1536" height="864">4b6d1350639e14d10006597500000002=0,1,2,3,4,5,6,7,8,9,*10@layout2|name=dummy;caption=;state=2098174;dir=3;layer=0;row=0;pos=0;prop=100000;bestw=180;besth=180;minw=180;minh=180;maxw=-1;maxh=-1;floatx=-1;floaty=-1;floatw=-1;floath=-1|name=4b6d1350639e14d10006597500000002;caption=;state=2098172;dir=5;layer=0;row=0;pos=0;prop=100000;bestw=1318;besth=678;minw=-1;minh=-1;maxw=-1;maxh=-1;floatx=-1;floaty=-1;floatw=-1;floath=-1|dock_size(5,0,0)=202|</report>
<report name="diagnostics_notebook_Cu" width="1536" height="864">4b6d1b00639e140f0003659d00000002=*0,1,2,3,4,5,6,7,8,9,10@layout2|name=dummy;caption=;state=2098174;dir=3;layer=0;row=0;pos=0;prop=100000;bestw=180;besth=180;minw=180;minh=180;maxw=-1;maxh=-1;floatx=-1;floaty=-1;floatw=-1;floath=-1|name=4b6d1b00639e140f0003659d00000002;caption=;state=2098172;dir=5;layer=0;row=0;pos=0;prop=100000;bestw=1318;besth=678;minw=-1;minh=-1;maxw=-1;maxh=-1;floatx=-1;floaty=-1;floatw=-1;floath=-1|dock_size(5,0,0)=202|</report>
<report name="diagnostics_notebook_Ni" width="1536" height="864">4b396c50639e13610000be0600000002=0,1,2,*3,4,5,6,7,8,9,10@layout2|name=dummy;caption=;state=2098174;dir=3;layer=0;row=0;pos=0;prop=100000;bestw=180;besth=180;minw=180;minh=180;maxw=-1;maxh=-1;floatx=-1;floaty=-1;floatw=-1;floath=-1|name=4b396c50639e13610000be0600000002;caption=;state=2098172;dir=5;layer=0;row=0;pos=0;prop=100000;bestw=1318;besth=678;minw=-1;minh=-1;maxw=-1;maxh=-1;floatx=-1;floaty=-1;floatw=-1;floath=-1|dock_size(5,0,0)=202|</report>
<report name="diagnostics_notebook_Zn" width="1536" height="864">4b6d0160639e1522000795db00000002=0,1,2,3,4,5,6,7,8,9,*10@layout2|name=dummy;caption=;state=2098174;dir=3;layer=0;row=0;pos=0;prop=100000;bestw=180;besth=180;minw=180;minh=180;maxw=-1;maxh=-1;floatx=-1;floaty=-1;floatw=-1;floath=-1|name=4b6d0160639e1522000795db00000002;caption=;state=2098172;dir=5;layer=0;row=0;pos=0;prop=100000;bestw=1318;besth=678;minw=-1;minh=-1;maxw=-1;maxh=-1;floatx=-1;floaty=-1;floatw=-1;floath=-1|dock_size(5,0,0)=202|</report>
<report name="main_frame" width="1382" height="744">layout2|name=main_toolbar;caption=Toolbar;state=2106108;dir=1;layer=10;row=0;pos=0;prop=100000;bestw=441;besth=37;minw=-1;minh=-1;maxw=-1;maxh=-1;floatx=-1;floaty=-1;floatw=-1;floath=-1|name=start_screen;caption=;state=258;dir=5;layer=0;row=0;pos=0;prop=100000;bestw=0;besth=0;minw=-1;minh=-1;maxw=-1;maxh=-1;floatx=-1;floaty=-1;floatw=-1;floath=-1|name=navigation_tree;caption=Navigation Pane;state=5628;dir=4;layer=1;row=0;pos=0;prop=100000;bestw=200;besth=600;minw=40;minh=40;maxw=-1;maxh=-1;floatx=-1;floaty=-1;floatw=-1;floath=-1|name=node_view;caption=;state=4352;dir=5;layer=0;row=0;pos=0;prop=100000;bestw=16;besth=16;minw=-1;minh=-1;maxw=-1;maxh=-1;floatx=-1;floaty=-1;floatw=-1;floath=-1|name=Graphs Tool;caption=;state=2110204;dir=1;layer=10;row=0;pos=443;prop=100000;bestw=790;besth=37;minw=-1;minh=-1;maxw=-1;maxh=-1;floatx=-1;floaty=-1;floatw=-1;floath=-1|name=Factors Tool;caption=Factors Tool;state=2098684;dir=2;layer=1;row=0;pos=0;prop=100000;bestw=207;besth=431;minw=40;minh=40;maxw=-1;maxh=-1;floatx=-1;floaty=-1;floatw=207;floath=454|name=Crosshairs Window;caption=Crosshairs Window;state=2098686;dir=4;layer=1;row=0;pos=2;prop=100000;bestw=200;besth=250;minw=40;minh=40;maxw=-1;maxh=-1;floatx=-1;floaty=-1;floatw=217;floath=290|dock_size(1,10,0)=39|dock_size(5,0,0)=10|dock_size(4,1,0)=200|dock_size(2,1,0)=207|</report>
<report name="modelgraph_notebook_Cd" width="1536" height="864">4b6d03f0639e14d500066b9300000002=*0@layout2|name=dummy;caption=;state=2098174;dir=3;layer=0;row=0;pos=0;prop=100000;bestw=660;besth=340;minw=660;minh=340;maxw=-1;maxh=-1;floatx=-1;floaty=-1;floatw=-1;floath=-1|name=4b6d03f0639e14d500066b9300000002;caption=;state=2098172;dir=5;layer=0;row=0;pos=0;prop=100000;bestw=1318;besth=678;minw=-1;minh=-1;maxw=-1;maxh=-1;floatx=-1;floaty=-1;floatw=-1;floath=-1|dock_size(5,0,0)=202|</report>
<report name="modelgraph_notebook_Cu" width="1536" height="864">4b6d0680639e141500037b7600000002=*0@layout2|name=dummy;caption=;state=2098174;dir=3;layer=0;row=0;pos=0;prop=100000;bestw=660;besth=340;minw=660;minh=340;maxw=-1;maxh=-1;floatx=-1;floaty=-1;floatw=-1;floath=-1|name=4b6d0680639e141500037b7600000002;caption=;state=2098172;dir=5;layer=0;row=0;pos=0;prop=100000;bestw=1318;besth=678;minw=-1;minh=-1;maxw=-1;maxh=-1;floatx=-1;floaty=-1;floatw=-1;floath=-1|dock_size(5,0,0)=202|</report>
<report name="modelgraph_notebook_Ni" width="1536" height="864">4b6d0160639e13700000f70600000002=*0@layout2|name=dummy;caption=;state=2098174;dir=3;layer=0;row=0;pos=0;prop=100000;bestw=660;besth=340;minw=660;minh=340;maxw=-1;maxh=-1;floatx=-1;floaty=-1;floatw=-1;floath=-1|name=4b6d0160639e13700000f70600000002;caption=;state=2098172;dir=5;layer=0;row=0;pos=0;prop=100000;bestw=1318;besth=678;minw=-1;minh=-1;maxw=-1;maxh=-1;floatx=-1;floaty=-1;floatw=-1;floath=-1|dock_size(5,0,0)=202|</report>
<report name="modelgraph_notebook_Zn" width="1536" height="864">4b6d1350639e15250007a23100000002=*0@layout2|name=dummy;caption=;state=2098174;dir=3;layer=0;row=0;pos=0;prop=100000;bestw=660;besth=340;minw=660;minh=340;maxw=-1;maxh=-1;floatx=-1;floaty=-1;floatw=-1;floath=-1|name=4b6d1350639e15250007a23100000002;caption=;state=2098172;dir=5;layer=0;row=0;pos=0;prop=100000;bestw=1318;besth=678;minw=-1;minh=-1;maxw=-1;maxh=-1;floatx=-1;floaty=-1;floatw=-1;floath=-1|dock_size(5,0,0)=202|</report>
<report name="report_anova_Cd" width="1536" height="864">4b6d10c0639e14c900063be400000002=+0|aba768906469d4b10101e20600000003=+1,2|b0c72b006469d4b10101e20c00000004=3,*4,5@layout2|name=dummy;caption=;state=2098174;dir=3;layer=0;row=0;pos=0;prop=100000;bestw=180;besth=180;minw=180;minh=180;maxw=-1;maxh=-1;floatx=-1;floaty=-1;floatw=-1;floath=-1|name=4b6d10c0639e14c900063be400000002;caption=;state=2098172;dir=5;layer=0;row=0;pos=0;prop=100000;bestw=652;besth=678;minw=-1;minh=-1;maxw=-1;maxh=-1;floatx=-1;floaty=-1;floatw=-1;floath=-1|name=aba768906469d4b10101e20600000003;caption=;state=2098172;dir=2;layer=3;row=0;pos=0;prop=100000;bestw=660;besth=336;minw=-1;minh=-1;maxw=-1;maxh=-1;floatx=-1;floaty=-1;floatw=-1;floath=-1|name=b0c72b006469d4b10101e20c00000004;caption=;state=2098172;dir=2;layer=3;row=0;pos=1;prop=100000;bestw=660;besth=336;minw=-1;minh=-1;maxw=-1;maxh=-1;floatx=-1;floaty=-1;floatw=-1;floath=-1|dock_size(5,0,0)=202|dock_size(2,3,0)=662|</report>
<report name="report_anova_Cu" width="1536" height="864">4b6d03f0639e14130003755700000002=*0|4b6d10c0639e14130003757e00000003=+1,2|4b6d1870639e14130003758000000004=+3,4,5@layout2|name=dummy;caption=;state=2098174;dir=3;layer=0;row=0;pos=0;prop=100000;bestw=180;besth=180;minw=180;minh=180;maxw=-1;maxh=-1;floatx=-1;floaty=-1;floatw=-1;floath=-1|name=4b6d03f0639e14130003755700000002;caption=;state=2098172;dir=5;layer=0;row=0;pos=0;prop=100000;bestw=652;besth=678;minw=-1;minh=-1;maxw=-1;maxh=-1;floatx=-1;floaty=-1;floatw=-1;floath=-1|name=4b6d10c0639e14130003757e00000003;caption=;state=2098172;dir=2;layer=3;row=0;pos=0;prop=100000;bestw=660;besth=336;minw=-1;minh=-1;maxw=-1;maxh=-1;floatx=-1;floaty=-1;floatw=-1;floath=-1|name=4b6d1870639e14130003758000000004;caption=;state=2098172;dir=2;layer=3;row=0;pos=1;prop=100000;bestw=660;besth=336;minw=-1;minh=-1;maxw=-1;maxh=-1;floatx=-1;floaty=-1;floatw=-1;floath=-1|dock_size(5,0,0)=202|dock_size(2,3,0)=662|</report>
<report name="report_anova_Ni" width="1536" height="864">4b4160c0639e135400008c5400000002=*0|484027d0639e135400008c7400000003=+1,2|4b482810639e135400008c7600000004=+3,4,5@layout2|name=dummy;caption=;state=2098174;dir=3;layer=0;row=0;pos=0;prop=100000;bestw=180;besth=180;minw=180;minh=180;maxw=-1;maxh=-1;floatx=-1;floaty=-1;floatw=-1;floath=-1|name=4b4160c0639e135400008c5400000002;caption=;state=2098172;dir=5;layer=0;row=0;pos=0;prop=100000;bestw=652;besth=678;minw=-1;minh=-1;maxw=-1;maxh=-1;floatx=-1;floaty=-1;floatw=-1;floath=-1|name=484027d0639e135400008c7400000003;caption=;state=2098172;dir=2;layer=3;row=0;pos=0;prop=100000;bestw=660;besth=336;minw=-1;minh=-1;maxw=-1;maxh=-1;floatx=-1;floaty=-1;floatw=-1;floath=-1|name=4b482810639e135400008c7600000004;caption=;state=2098172;dir=2;layer=3;row=0;pos=1;prop=100000;bestw=660;besth=336;minw=-1;minh=-1;maxw=-1;maxh=-1;floatx=-1;floaty=-1;floatw=-1;floath=-1|dock_size(5,0,0)=202|dock_size(2,3,0)=662|</report>
<report name="report_anova_Zn" width="1536" height="864">4b6d1b00639e151f00078b4b00000002=*0|4b6d0160639e151f00078b6f00000003=1,+2|4b6d10c0639e151f00078b7100000004=3,+4,5@layout2|name=dummy;caption=;state=2098174;dir=3;layer=0;row=0;pos=0;prop=100000;bestw=180;besth=180;minw=180;minh=180;maxw=-1;maxh=-1;floatx=-1;floaty=-1;floatw=-1;floath=-1|name=4b6d1b00639e151f00078b4b00000002;caption=;state=2098172;dir=5;layer=0;row=0;pos=0;prop=100000;bestw=652;besth=678;minw=-1;minh=-1;maxw=-1;maxh=-1;floatx=-1;floaty=-1;floatw=-1;floath=-1|name=4b6d0160639e151f00078b6f00000003;caption=;state=2098172;dir=2;layer=3;row=0;pos=0;prop=100000;bestw=660;besth=336;minw=-1;minh=-1;maxw=-1;maxh=-1;floatx=-1;floaty=-1;floatw=-1;floath=-1|name=4b6d10c0639e151f00078b7100000004;caption=;state=2098172;dir=2;layer=3;row=0;pos=1;prop=100000;bestw=660;besth=336;minw=-1;minh=-1;maxw=-1;maxh=-1;floatx=-1;floaty=-1;floatw=-1;floath=-1|dock_size(5,0,0)=202|dock_size(2,3,0)=662|</report>
<report name="report_confirmation_" width="1536" height="864">61893b10637a2af40003128000000002=*0,1|61897370637a2af4000312a100000003=+2@layout2|name=dummy;caption=;state=2098174;dir=3;layer=0;row=0;pos=0;prop=100000;bestw=180;besth=180;minw=180;minh=180;maxw=-1;maxh=-1;floatx=-1;floaty=-1;floatw=-1;floath=-1|name=61893b10637a2af40003128000000002;caption=;state=2098172;dir=5;layer=0;row=0;pos=0;prop=100000;bestw=1326;besth=350;minw=-1;minh=-1;maxw=-1;maxh=-1;floatx=-1;floaty=-1;floatw=-1;floath=-1|name=61897370637a2af4000312a100000003;caption=;state=2098172;dir=3;layer=1;row=0;pos=0;prop=100000;bestw=1326;besth=357;minw=-1;minh=-1;maxw=-1;maxh=-1;floatx=-1;floaty=-1;floatw=-1;floath=-1|dock_size(5,0,0)=202|dock_size(3,1,0)=359|</report>
<report name="report_design_summary_" width="1536" height="864">61895740637a2af10003086000000002=*0|61895220637a2af10003086e00000003=+1,2@layout2|name=dummy;caption=;state=2098174;dir=3;layer=0;row=0;pos=0;prop=100000;bestw=180;besth=180;minw=180;minh=180;maxw=-1;maxh=-1;floatx=-1;floaty=-1;floatw=-1;floath=-1|name=61895740637a2af10003086000000002;caption=;state=2098172;dir=5;layer=0;row=0;pos=0;prop=100000;bestw=1326;besth=350;minw=-1;minh=-1;maxw=-1;maxh=-1;floatx=-1;floaty=-1;floatw=-1;floath=-1|name=61895220637a2af10003086e00000003;caption=;state=2098172;dir=3;layer=2;row=0;pos=0;prop=100000;bestw=1326;besth=357;minw=-1;minh=-1;maxw=-1;maxh=-1;floatx=-1;floaty=-1;floatw=-1;floath=-1|dock_size(5,0,0)=202|dock_size(3,2,0)=359|</report>
<report name="report_evaluation_" width="1600" height="900">d58a03d0637a2d9a00003d7900000002=+0,1|d58a0660637a2d9a00003db900000003=+2,4|d589f990637a2d9a00003dbb00000004=*6,5,3@layout2|name=dummy;caption=;state=2098174;dir=3;layer=0;row=0;pos=0;prop=100000;bestw=180;besth=180;minw=180;minh=180;maxw=-1;maxh=-1;floatx=-1;floaty=-1;floatw=-1;floath=-1|name=d58a03d0637a2d9a00003d7900000002;caption=;state=2098172;dir=5;layer=0;row=0;pos=0;prop=100000;bestw=684;besth=714;minw=-1;minh=-1;maxw=-1;maxh=-1;floatx=-1;floaty=-1;floatw=-1;floath=-1|name=d58a0660637a2d9a00003db900000003;caption=;state=2098172;dir=2;layer=3;row=0;pos=0;prop=100000;bestw=692;besth=354;minw=-1;minh=-1;maxw=-1;maxh=-1;floatx=-1;floaty=-1;floatw=-1;floath=-1|name=d589f990637a2d9a00003dbb00000004;caption=;state=2098172;dir=2;layer=3;row=0;pos=1;prop=100000;bestw=692;besth=354;minw=-1;minh=-1;maxw=-1;maxh=-1;floatx=-1;floaty=-1;floatw=-1;floath=-1|dock_size(5,0,0)=202|dock_size(2,3,0)=694|</report>
<report name="report_fit_summary_Cd" width="0" height="0"></report>
<report name="report_fit_summary_Cu" width="0" height="0"></report>
<report name="report_fit_summary_Ni" width="0" height="0"></report>
<report name="report_fit_summary_Zn" width="0" height="0"></report>
<report name="report_point_prediction_" width="1536" height="864">e4056d9063ab11e10000975700000002=+0|e4056b0063ab11e10000976100000003=*1@layout2|name=dummy;caption=;state=2098174;dir=3;layer=0;row=0;pos=0;prop=100000;bestw=180;besth=180;minw=180;minh=180;maxw=-1;maxh=-1;floatx=-1;floaty=-1;floatw=-1;floath=-1|name=e4056d9063ab11e10000975700000002;caption=;state=2098172;dir=5;layer=0;row=0;pos=0;prop=100000;bestw=1326;besth=350;minw=-1;minh=-1;maxw=-1;maxh=-1;floatx=-1;floaty=-1;floatw=-1;floath=-1|name=e4056b0063ab11e10000976100000003;caption=;state=2098172;dir=3;layer=1;row=0;pos=0;prop=100000;bestw=1326;besth=357;minw=-1;minh=-1;maxw=-1;maxh=-1;floatx=-1;floaty=-1;floatw=-1;floath=-1|dock_size(5,0,0)=202|dock_size(3,1,0)=359|</report>
<report name="report_solutions_" width="1366" height="768">da5bf5e06599aaab00650b8a00000002=*0|da5bf3506599aaab00650bbd00000003=+1,2@layout2|name=dummy;caption=;state=2098174;dir=3;layer=0;row=0;pos=0;prop=100000;bestw=180;besth=180;minw=180;minh=180;maxw=-1;maxh=-1;floatx=-1;floaty=-1;floatw=-1;floath=-1|name=da5bf5e06599aaab00650b8a00000002;caption=;state=2098172;dir=5;layer=0;row=0;pos=0;prop=100000;bestw=1148;besth=284;minw=-1;minh=-1;maxw=-1;maxh=-1;floatx=-1;floaty=-1;floatw=-1;floath=-1|name=da5bf3506599aaab00650bbd00000003;caption=;state=2098172;dir=3;layer=2;row=0;pos=0;prop=100000;bestw=1148;besth=292;minw=-1;minh=-1;maxw=-1;maxh=-1;floatx=-1;floaty=-1;floatw=-1;floath=-1|dock_size(5,0,0)=202|dock_size(3,2,0)=294|</report>
</perspectives>
</guiState>
<designModel terms="28">
<designTerm id="0" coef="1" term="Intercept"/>
<designTerm id="1" coef="1" term="A"/>
<designTerm id="2" coef="1" term="B"/>
<designTerm id="3" coef="1" term="C"/>
<designTerm id="4" coef="1" term="D"/>
<designTerm id="5" coef="1" term="E"/>
<designTerm id="6" coef="1" term="F"/>
<designTerm id="7" coef="1" term="AB"/>
<designTerm id="8" coef="1" term="AC"/>
<designTerm id="9" coef="1" term="AD"/>
<designTerm id="10" coef="1" term="AE"/>
<designTerm id="11" coef="1" term="AF"/>
<designTerm id="12" coef="1" term="BC"/>
<designTerm id="13" coef="1" term="BD"/>
<designTerm id="14" coef="1" term="BE"/>
<designTerm id="15" coef="1" term="BF"/>
<designTerm id="16" coef="1" term="CD"/>
<designTerm id="17" coef="1" term="CE"/>
<designTerm id="18" coef="1" term="CF"/>
<designTerm id="19" coef="1" term="DE"/>
<designTerm id="20" coef="1" term="DF"/>
<designTerm id="21" coef="1" term="EF"/>
<designTerm id="22" coef="1" term="A^2"/>
<designTerm id="23" coef="1" term="B^2"/>
<designTerm id="24" coef="1" term="C^2"/>
<designTerm id="25" coef="1" term="D^2"/>
<designTerm id="26" coef="1" term="E^2"/>
<designTerm id="27" coef="1" term="F^2"/>
</designModel>
<run stdNo="39" dsnId="40" runNo="1" blockNo="0" blockName="Block 1" pointId="10" pointName="Axial" buildPointId="5" buildPointName="NA" note="" rowStatus="RowHilited">
<facActual id="A">1.5</facActual>
<facActual id="B">60</facActual>
<facActual id="C">0.07</facActual>
<facActual id="D">100</facActual>
<facActual id="E">0.5</facActual>
<facActual id="F">2.5</facActual>
<resVal id="1">55.83</resVal>
<resVal id="2">80.3564692568842</resVal>
</run>
<run stdNo="16" dsnId="17" runNo="2" blockNo="0" blockName="Block 1" pointId="11" pointName="Factorial" buildPointId="5" buildPointName="NA" note="" rowStatus="Normal">
<facActual id="A">2</facActual>
<facActual id="B">70</facActual>
<facActual id="C">0.08</facActual>
<facActual id="D">400</facActual>
<facActual id="E">0.25</facActual>
<facActual id="F">1.5</facActual>
<resVal id="1">65.5605528765006</resVal>
<resVal id="2">76.7396217437849</resVal>
</run>
<run stdNo="17" dsnId="18" runNo="3" blockNo="0" blockName="Block 1" pointId="11" pointName="Factorial" buildPointId="5" buildPointName="NA" note="" rowStatus="RowHilited">
<facActual id="A">1</facActual>
<facActual id="B">50</facActual>
<facActual id="C">0.06</facActual>
<facActual id="D">200</facActual>
<facActual id="E">0.75</facActual>
<facActual id="F">3.5</facActual>
<resVal id="1">60.8768035516093</resVal>
<resVal id="2">72.0577</resVal>
</run>
<run stdNo="8" dsnId="9" runNo="4" blockNo="0" blockName="Block 1" pointId="11" pointName="Factorial" buildPointId="5" buildPointName="NA" note="" rowStatus="RowHilited">
<facActual id="A">2</facActual>
<facActual id="B">70</facActual>
<facActual id="C">0.08</facActual>
<facActual id="D">200</facActual>
<facActual id="E">0.25</facActual>
<facActual id="F">3.5</facActual>
<resVal id="1">68.0307959692832</resVal>
<resVal id="2">86.1284</resVal>
</run>
<run stdNo="20" dsnId="21" runNo="5" blockNo="0" blockName="Block 1" pointId="11" pointName="Factorial" buildPointId="5" buildPointName="NA" note="" rowStatus="Normal">
<facActual id="A">2</facActual>
<facActual id="B">70</facActual>
<facActual id="C">0.06</facActual>
<facActual id="D">200</facActual>
<facActual id="E">0.75</facActual>
<facActual id="F">3.5</facActual>
<resVal id="1">61.9834305603216</resVal>
<resVal id="2">75.2452291778135</resVal>
</run>
<run stdNo="44" dsnId="45" runNo="6" blockNo="0" blockName="Block 1" pointId="10" pointName="Axial" buildPointId="5" buildPointName="NA" note="" rowStatus="Normal">
<facActual id="A">1.5</facActual>
<facActual id="B">60</facActual>
<facActual id="C">0.07</facActual>
<facActual id="D">300</facActual>
<facActual id="E">0.5</facActual>
<facActual id="F">4.5</facActual>
<resVal id="1">69.234891959372</resVal>
<resVal id="2">73.0671293057615</resVal>
</run>
<run stdNo="4" dsnId="5" runNo="7" blockNo="0" blockName="Block 1" pointId="11" pointName="Factorial" buildPointId="5" buildPointName="NA" note="" rowStatus="RowHilited">
<facActual id="A">2</facActual>
<facActual id="B">70</facActual>
<facActual id="C">0.06</facActual>
<facActual id="D">200</facActual>
<facActual id="E">0.25</facActual>
<facActual id="F">1.5</facActual>
<resVal id="1">62.4416647132781</resVal>
<resVal id="2">75.065868263473</resVal>
</run>
<run stdNo="49" dsnId="46" runNo="8" blockNo="0" blockName="Block 1" pointId="7" pointName="Center" buildPointId="5" buildPointName="NA" note="" rowStatus="Normal">
<facActual id="A">1.5</facActual>
<facActual id="B">60</facActual>
<facActual id="C">0.07</facActual>
<facActual id="D">300</facActual>
<facActual id="E">0.5</facActual>
<facActual id="F">2.5</facActual>
<resVal id="1">73.4562679749619</resVal>
<resVal id="2">78.0856537874821</resVal>
</run>
<run stdNo="13" dsnId="14" runNo="9" blockNo="0" blockName="Block 1" pointId="11" pointName="Factorial" buildPointId="5" buildPointName="NA" note="" rowStatus="Normal">
<facActual id="A">1</facActual>
<facActual id="B">50</facActual>
<facActual id="C">0.08</facActual>
<facActual id="D">400</facActual>
<facActual id="E">0.25</facActual>
<facActual id="F">1.5</facActual>
<resVal id="1">65.2155348731764</resVal>
<resVal id="2">76.5724212291841</resVal>
</run>
<run stdNo="22" dsnId="23" runNo="10" blockNo="0" blockName="Block 1" pointId="11" pointName="Factorial" buildPointId="5" buildPointName="NA" note="" rowStatus="RowHilited">
<facActual id="A">2</facActual>
<facActual id="B">50</facActual>
<facActual id="C">0.08</facActual>
<facActual id="D">200</facActual>
<facActual id="E">0.75</facActual>
<facActual id="F">3.5</facActual>
<resVal id="1">65.3902798232695</resVal>
<resVal id="2">77.002098751795</resVal>
</run>
<run stdNo="34" dsnId="35" runNo="11" blockNo="0" blockName="Block 1" pointId="10" pointName="Axial" buildPointId="5" buildPointName="NA" note="" rowStatus="Normal">
<facActual id="A">2.5</facActual>
<facActual id="B">60</facActual>
<facActual id="C">0.07</facActual>
<facActual id="D">300</facActual>
<facActual id="E">0.5</facActual>
<facActual id="F">2.5</facActual>
<resVal id="1">74.0521052689606</resVal>
<resVal id="2">85.8203</resVal>
</run>
<run stdNo="45" dsnId="46" runNo="12" blockNo="0" blockName="Block 1" pointId="7" pointName="Center" buildPointId="5" buildPointName="NA" note="" rowStatus="RowHilited">
<facActual id="A">1.5</facActual>
<facActual id="B">60</facActual>
<facActual id="C">0.07</facActual>
<facActual id="D">300</facActual>
<facActual id="E">0.5</facActual>
<facActual id="F">2.5</facActual>
<resVal id="1">71.5234672764892</resVal>
<resVal id="2">78.0992</resVal>
</run>
<run stdNo="46" dsnId="46" runNo="13" blockNo="0" blockName="Block 1" pointId="7" pointName="Center" buildPointId="5" buildPointName="NA" note="" rowStatus="Normal">
<facActual id="A">1.5</facActual>
<facActual id="B">60</facActual>
<facActual id="C">0.07</facActual>
<facActual id="D">300</facActual>
<facActual id="E">0.5</facActual>
<facActual id="F">2.5</facActual>
<resVal id="1">71.914939319085</resVal>
<resVal id="2">76.4431</resVal>
</run>
<run stdNo="15" dsnId="16" runNo="14" blockNo="0" blockName="Block 1" pointId="11" pointName="Factorial" buildPointId="5" buildPointName="NA" note="" rowStatus="Normal">
<facActual id="A">1</facActual>
<facActual id="B">70</facActual>
<facActual id="C">0.08</facActual>
<facActual id="D">400</facActual>
<facActual id="E">0.25</facActual>
<facActual id="F">3.5</facActual>
<resVal id="1">64.326231586454</resVal>
<resVal id="2">77.1900151638866</resVal>
</run>
<run stdNo="26" dsnId="27" runNo="15" blockNo="0" blockName="Block 1" pointId="11" pointName="Factorial" buildPointId="5" buildPointName="NA" note="" rowStatus="Normal">
<facActual id="A">2</facActual>
<facActual id="B">50</facActual>
<facActual id="C">0.06</facActual>
<facActual id="D">400</facActual>
<facActual id="E">0.75</facActual>
<facActual id="F">3.5</facActual>
<resVal id="1">58.4665177675837</resVal>
<resVal id="2">71.1493065801121</resVal>
</run>
<run stdNo="19" dsnId="20" runNo="16" blockNo="0" blockName="Block 1" pointId="11" pointName="Factorial" buildPointId="5" buildPointName="NA" note="" rowStatus="Normal">
<facActual id="A">1</facActual>
<facActual id="B">70</facActual>
<facActual id="C">0.06</facActual>
<facActual id="D">200</facActual>
<facActual id="E">0.75</facActual>
<facActual id="F">1.5</facActual>
<resVal id="1">61.6279069767442</resVal>
<resVal id="2">79.9586080762382</resVal>
</run>
<run stdNo="1" dsnId="2" runNo="17" blockNo="0" blockName="Block 1" pointId="11" pointName="Factorial" buildPointId="5" buildPointName="NA" note="" rowStatus="Normal">
<facActual id="A">1</facActual>
<facActual id="B">50</facActual>
<facActual id="C">0.06</facActual>
<facActual id="D">200</facActual>
<facActual id="E">0.25</facActual>
<facActual id="F">1.5</facActual>
<resVal id="1">59.33</resVal>
<resVal id="2">73.2991343379288</resVal>
</run>
<run stdNo="28" dsnId="29" runNo="18" blockNo="0" blockName="Block 1" pointId="11" pointName="Factorial" buildPointId="5" buildPointName="NA" note="" rowStatus="Normal">
<facActual id="A">2</facActual>
<facActual id="B">70</facActual>
<facActual id="C">0.06</facActual>
<facActual id="D">400</facActual>
<facActual id="E">0.75</facActual>
<facActual id="F">1.5</facActual>
<resVal id="1">60.5685843798012</resVal>
<resVal id="2">76.9480136744076</resVal>
</run>
<run stdNo="32" dsnId="33" runNo="19" blockNo="0" blockName="Block 1" pointId="11" pointName="Factorial" buildPointId="5" buildPointName="NA" note="" rowStatus="Normal">
<facActual id="A">2</facActual>
<facActual id="B">70</facActual>
<facActual id="C">0.08</facActual>
<facActual id="D">400</facActual>
<facActual id="E">0.75</facActual>
<facActual id="F">3.5</facActual>
<resVal id="1">64.931398565863</resVal>
<resVal id="2">76.743771183921</resVal>
</run>
<run stdNo="42" dsnId="43" runNo="20" blockNo="0" blockName="Block 1" pointId="10" pointName="Axial" buildPointId="5" buildPointName="NA" note="" rowStatus="Normal">
<facActual id="A">1.5</facActual>
<facActual id="B">60</facActual>
<facActual id="C">0.07</facActual>
<facActual id="D">300</facActual>
<facActual id="E">1</facActual>
<facActual id="F">2.5</facActual>
<resVal id="1">66.3780911155874</resVal>
<resVal id="2">72.7422049786186</resVal>
</run>
<run stdNo="47" dsnId="46" runNo="21" blockNo="0" blockName="Block 1" pointId="7" pointName="Center" buildPointId="5" buildPointName="NA" note="" rowStatus="Normal">
<facActual id="A">1.5</facActual>
<facActual id="B">60</facActual>
<facActual id="C">0.07</facActual>
<facActual id="D">300</facActual>
<facActual id="E">0.5</facActual>
<facActual id="F">2.5</facActual>
<resVal id="1">74.0658299265006</resVal>
<resVal id="2">76.2749882915527</resVal>
</run>
<run stdNo="5" dsnId="6" runNo="22" blockNo="0" blockName="Block 1" pointId="11" pointName="Factorial" buildPointId="5" buildPointName="NA" note="" rowStatus="Normal">
<facActual id="A">1</facActual>
<facActual id="B">50</facActual>
<facActual id="C">0.08</facActual>
<facActual id="D">200</facActual>
<facActual id="E">0.25</facActual>
<facActual id="F">3.5</facActual>
<resVal id="1">67.6240971903311</resVal>
<resVal id="2">80.2382421337383</resVal>
</run>
<run stdNo="29" dsnId="30" runNo="23" blockNo="0" blockName="Block 1" pointId="11" pointName="Factorial" buildPointId="5" buildPointName="NA" note="" rowStatus="Normal">
<facActual id="A">1</facActual>
<facActual id="B">50</facActual>
<facActual id="C">0.08</facActual>
<facActual id="D">400</facActual>
<facActual id="E">0.75</facActual>
<facActual id="F">3.5</facActual>
<resVal id="1">62.7570906038256</resVal>
<resVal id="2">75.4395880432052</resVal>
</run>
<run stdNo="18" dsnId="19" runNo="24" blockNo="0" blockName="Block 1" pointId="11" pointName="Factorial" buildPointId="5" buildPointName="NA" note="" rowStatus="Normal">
<facActual id="A">2</facActual>
<facActual id="B">50</facActual>
<facActual id="C">0.06</facActual>
<facActual id="D">200</facActual>
<facActual id="E">0.75</facActual>
<facActual id="F">1.5</facActual>
<resVal id="1">62.8271498418177</resVal>
<resVal id="2">74.8823742309084</resVal>
</run>
<run stdNo="38" dsnId="39" runNo="25" blockNo="0" blockName="Block 1" pointId="10" pointName="Axial" buildPointId="5" buildPointName="NA" note="" rowStatus="Normal">
<facActual id="A">1.5</facActual>
<facActual id="B">60</facActual>
<facActual id="C">0.09</facActual>
<facActual id="D">300</facActual>
<facActual id="E">0.5</facActual>
<facActual id="F">2.5</facActual>
<resVal id="1">75.456</resVal>
<resVal id="2">79.4148469747845</resVal>
</run>
<run stdNo="35" dsnId="36" runNo="26" blockNo="0" blockName="Block 1" pointId="10" pointName="Axial" buildPointId="5" buildPointName="NA" note="" rowStatus="Normal">
<facActual id="A">1.5</facActual>
<facActual id="B">40</facActual>
<facActual id="C">0.07</facActual>
<facActual id="D">300</facActual>
<facActual id="E">0.5</facActual>
<facActual id="F">2.5</facActual>
<resVal id="1">73.0791668096496</resVal>
<resVal id="2">77.4045120548395</resVal>
</run>
<run stdNo="12" dsnId="13" runNo="27" blockNo="0" blockName="Block 1" pointId="11" pointName="Factorial" buildPointId="5" buildPointName="NA" note="" rowStatus="Normal">
<facActual id="A">2</facActual>
<facActual id="B">70</facActual>
<facActual id="C">0.06</facActual>
<facActual id="D">400</facActual>
<facActual id="E">0.25</facActual>
<facActual id="F">3.5</facActual>
<resVal id="1">59.2483803019097</resVal>
<resVal id="2">80.5712866368604</resVal>
</run>
<run stdNo="25" dsnId="26" runNo="28" blockNo="0" blockName="Block 1" pointId="11" pointName="Factorial" buildPointId="5" buildPointName="NA" note="" rowStatus="Normal">
<facActual id="A">1</facActual>
<facActual id="B">50</facActual>
<facActual id="C">0.06</facActual>
<facActual id="D">400</facActual>
<facActual id="E">0.75</facActual>
<facActual id="F">1.5</facActual>
<resVal id="1">60.1025219368681</resVal>
<resVal id="2">80.9442603780939</resVal>
</run>
<run stdNo="33" dsnId="34" runNo="29" blockNo="0" blockName="Block 1" pointId="10" pointName="Axial" buildPointId="5" buildPointName="NA" note="" rowStatus="Normal">
<facActual id="A">0.5</facActual>
<facActual id="B">60</facActual>
<facActual id="C">0.07</facActual>
<facActual id="D">300</facActual>
<facActual id="E">0.5</facActual>
<facActual id="F">2.5</facActual>
<resVal id="1">72.3452757247101</resVal>
<resVal id="2">80.9975</resVal>
</run>
<run stdNo="50" dsnId="46" runNo="30" blockNo="0" blockName="Block 1" pointId="7" pointName="Center" buildPointId="5" buildPointName="NA" note="" rowStatus="Normal">
<facActual id="A">1.5</facActual>
<facActual id="B">60</facActual>
<facActual id="C">0.07</facActual>
<facActual id="D">300</facActual>
<facActual id="E">0.5</facActual>
<facActual id="F">2.5</facActual>
<resVal id="1">73.0069160100471</resVal>
<resVal id="2">78.5754034501948</resVal>
</run>
<run stdNo="24" dsnId="25" runNo="31" blockNo="0" blockName="Block 1" pointId="11" pointName="Factorial" buildPointId="5" buildPointName="NA" note="" rowStatus="Normal">
<facActual id="A">2</facActual>
<facActual id="B">70</facActual>
<facActual id="C">0.08</facActual>
<facActual id="D">200</facActual>
<facActual id="E">0.75</facActual>
<facActual id="F">1.5</facActual>
<resVal id="1">67.9107874374147</resVal>
<resVal id="2">79.8762806881887</resVal>
</run>
<run stdNo="10" dsnId="11" runNo="32" blockNo="0" blockName="Block 1" pointId="11" pointName="Factorial" buildPointId="5" buildPointName="NA" note="" rowStatus="Normal">
<facActual id="A">2</facActual>
<facActual id="B">50</facActual>
<facActual id="C">0.06</facActual>
<facActual id="D">400</facActual>
<facActual id="E">0.25</facActual>
<facActual id="F">1.5</facActual>
<resVal id="1">60.5157629262403</resVal>
<resVal id="2">75.6899552461462</resVal>
</run>
<run stdNo="2" dsnId="3" runNo="33" blockNo="0" blockName="Block 1" pointId="11" pointName="Factorial" buildPointId="5" buildPointName="NA" note="" rowStatus="Normal">
<facActual id="A">2</facActual>
<facActual id="B">50</facActual>
<facActual id="C">0.06</facActual>
<facActual id="D">200</facActual>
<facActual id="E">0.25</facActual>
<facActual id="F">3.5</facActual>
<resVal id="1">60.9129288237286</resVal>
<resVal id="2">74.1788</resVal>
</run>
<run stdNo="9" dsnId="10" runNo="34" blockNo="0" blockName="Block 1" pointId="11" pointName="Factorial" buildPointId="5" buildPointName="NA" note="" rowStatus="Normal">
<facActual id="A">1</facActual>
<facActual id="B">50</facActual>
<facActual id="C">0.06</facActual>
<facActual id="D">400</facActual>
<facActual id="E">0.25</facActual>
<facActual id="F">3.5</facActual>
<resVal id="1">57.9621376324081</resVal>
<resVal id="2">68.5307370453814</resVal>
</run>
<run stdNo="14" dsnId="15" runNo="35" blockNo="0" blockName="Block 1" pointId="11" pointName="Factorial" buildPointId="5" buildPointName="NA" note="" rowStatus="Normal">
<facActual id="A">2</facActual>
<facActual id="B">50</facActual>
<facActual id="C">0.08</facActual>
<facActual id="D">400</facActual>
<facActual id="E">0.25</facActual>
<facActual id="F">3.5</facActual>
<resVal id="1">65.4481757126321</resVal>
<resVal id="2">84.3390862131102</resVal>
</run>
<run stdNo="3" dsnId="4" runNo="36" blockNo="0" blockName="Block 1" pointId="11" pointName="Factorial" buildPointId="5" buildPointName="NA" note="" rowStatus="Normal">
<facActual id="A">1</facActual>
<facActual id="B">70</facActual>
<facActual id="C">0.06</facActual>
<facActual id="D">200</facActual>
<facActual id="E">0.25</facActual>
<facActual id="F">3.5</facActual>
<resVal id="1">61.2470891591793</resVal>
<resVal id="2">75.5977496483825</resVal>
</run>
<run stdNo="36" dsnId="37" runNo="37" blockNo="0" blockName="Block 1" pointId="10" pointName="Axial" buildPointId="5" buildPointName="NA" note="" rowStatus="Normal">
<facActual id="A">1.5</facActual>
<facActual id="B">80</facActual>
<facActual id="C">0.07</facActual>
<facActual id="D">300</facActual>
<facActual id="E">0.5</facActual>
<facActual id="F">2.5</facActual>
<resVal id="1">74.63</resVal>
<resVal id="2">81.4379110176846</resVal>
</run>
<run stdNo="23" dsnId="24" runNo="38" blockNo="0" blockName="Block 1" pointId="11" pointName="Factorial" buildPointId="5" buildPointName="NA" note="" rowStatus="Normal">
<facActual id="A">1</facActual>
<facActual id="B">70</facActual>
<facActual id="C">0.08</facActual>
<facActual id="D">200</facActual>
<facActual id="E">0.75</facActual>
<facActual id="F">3.5</facActual>
<resVal id="1">66.704591803877</resVal>
<resVal id="2">77.2421708476799</resVal>
</run>
<run stdNo="27" dsnId="28" runNo="39" blockNo="0" blockName="Block 1" pointId="11" pointName="Factorial" buildPointId="5" buildPointName="NA" note="" rowStatus="Normal">
<facActual id="A">1</facActual>
<facActual id="B">70</facActual>
<facActual id="C">0.06</facActual>
<facActual id="D">400</facActual>
<facActual id="E">0.75</facActual>
<facActual id="F">3.5</facActual>
<resVal id="1">57.9206243817834</resVal>
<resVal id="2">71.9882538318293</resVal>
</run>
<run stdNo="6" dsnId="7" runNo="40" blockNo="0" blockName="Block 1" pointId="11" pointName="Factorial" buildPointId="5" buildPointName="NA" note="" rowStatus="Normal">
<facActual id="A">2</facActual>
<facActual id="B">50</facActual>
<facActual id="C">0.08</facActual>
<facActual id="D">200</facActual>
<facActual id="E">0.25</facActual>
<facActual id="F">1.5</facActual>
<resVal id="1">68.2931536107781</resVal>
<resVal id="2">79.0351015632237</resVal>
</run>
<run stdNo="7" dsnId="8" runNo="41" blockNo="0" blockName="Block 1" pointId="11" pointName="Factorial" buildPointId="5" buildPointName="NA" note="" rowStatus="Normal">
<facActual id="A">1</facActual>
<facActual id="B">70</facActual>
<facActual id="C">0.08</facActual>
<facActual id="D">200</facActual>
<facActual id="E">0.25</facActual>
<facActual id="F">1.5</facActual>
<resVal id="1">67.2501254250516</resVal>
<resVal id="2">78.9409801244121</resVal>
</run>
<run stdNo="48" dsnId="46" runNo="42" blockNo="0" blockName="Block 1" pointId="7" pointName="Center" buildPointId="5" buildPointName="NA" note="" rowStatus="Normal">
<facActual id="A">1.5</facActual>
<facActual id="B">60</facActual>
<facActual id="C">0.07</facActual>
<facActual id="D">300</facActual>
<facActual id="E">0.5</facActual>
<facActual id="F">2.5</facActual>
<resVal id="1">72.5868635924196</resVal>
<resVal id="2">78.0576769634105</resVal>
</run>
<run stdNo="37" dsnId="38" runNo="43" blockNo="0" blockName="Block 1" pointId="10" pointName="Axial" buildPointId="5" buildPointName="NA" note="" rowStatus="Normal">
<facActual id="A">1.5</facActual>
<facActual id="B">60</facActual>
<facActual id="C">0.05</facActual>
<facActual id="D">300</facActual>
<facActual id="E">0.5</facActual>
<facActual id="F">2.5</facActual>
<resVal id="1">63.72</resVal>
<resVal id="2">67.7729</resVal>
</run>
<run stdNo="43" dsnId="44" runNo="44" blockNo="0" blockName="Block 1" pointId="10" pointName="Axial" buildPointId="5" buildPointName="NA" note="" rowStatus="Normal">
<facActual id="A">1.5</facActual>
<facActual id="B">60</facActual>
<facActual id="C">0.07</facActual>
<facActual id="D">300</facActual>
<facActual id="E">0.5</facActual>
<facActual id="F">0.5</facActual>
<resVal id="1">71.7382</resVal>
<resVal id="2">78.5237744605841</resVal>
</run>
<run stdNo="31" dsnId="32" runNo="45" blockNo="0" blockName="Block 1" pointId="11" pointName="Factorial" buildPointId="5" buildPointName="NA" note="" rowStatus="Normal">
<facActual id="A">1</facActual>
<facActual id="B">70</facActual>
<facActual id="C">0.08</facActual>
<facActual id="D">400</facActual>
<facActual id="E">0.75</facActual>
<facActual id="F">1.5</facActual>
<resVal id="1">64.9139654958141</resVal>
<resVal id="2">81.4907714150497</resVal>
</run>
<run stdNo="21" dsnId="22" runNo="46" blockNo="0" blockName="Block 1" pointId="11" pointName="Factorial" buildPointId="5" buildPointName="NA" note="" rowStatus="Normal">
<facActual id="A">1</facActual>
<facActual id="B">50</facActual>
<facActual id="C">0.08</facActual>
<facActual id="D">200</facActual>
<facActual id="E">0.75</facActual>
<facActual id="F">1.5</facActual>
<resVal id="1">66.5032503293523</resVal>
<resVal id="2">82.8038</resVal>
</run>
<run stdNo="11" dsnId="12" runNo="47" blockNo="0" blockName="Block 1" pointId="11" pointName="Factorial" buildPointId="5" buildPointName="NA" note="" rowStatus="Normal">
<facActual id="A">1</facActual>
<facActual id="B">70</facActual>
<facActual id="C">0.06</facActual>
<facActual id="D">400</facActual>
<facActual id="E">0.25</facActual>
<facActual id="F">1.5</facActual>
<resVal id="1">59.6318182645387</resVal>
<resVal id="2">72.3232609157172</resVal>
</run>
<run stdNo="40" dsnId="41" runNo="48" blockNo="0" blockName="Block 1" pointId="10" pointName="Axial" buildPointId="5" buildPointName="NA" note="" rowStatus="Normal">
<facActual id="A">1.5</facActual>
<facActual id="B">60</facActual>
<facActual id="C">0.07</facActual>
<facActual id="D">500</facActual>
<facActual id="E">0.5</facActual>
<facActual id="F">2.5</facActual>
<resVal id="1">50.4459</resVal>
<resVal id="2">75.1833</resVal>
</run>
<run stdNo="30" dsnId="31" runNo="49" blockNo="0" blockName="Block 1" pointId="11" pointName="Factorial" buildPointId="5" buildPointName="NA" note="" rowStatus="Normal">
<facActual id="A">2</facActual>
<facActual id="B">50</facActual>
<facActual id="C">0.08</facActual>
<facActual id="D">400</facActual>
<facActual id="E">0.75</facActual>
<facActual id="F">1.5</facActual>
<resVal id="1">66.7202486202647</resVal>
<resVal id="2">78.2129129296418</resVal>
</run>
<run stdNo="52" dsnId="46" runNo="50" blockNo="0" blockName="Block 1" pointId="7" pointName="Center" buildPointId="5" buildPointName="NA" note="" rowStatus="Normal">
<facActual id="A">1.5</facActual>
<facActual id="B">60</facActual>
<facActual id="C">0.07</facActual>
<facActual id="D">300</facActual>
<facActual id="E">0.5</facActual>
<facActual id="F">2.5</facActual>
<resVal id="1">73.2219049027751</resVal>
<resVal id="2">76.6706255908088</resVal>
</run>
<run stdNo="41" dsnId="42" runNo="51" blockNo="0" blockName="Block 1" pointId="10" pointName="Axial" buildPointId="5" buildPointName="NA" note="" rowStatus="Normal">
<facActual id="A">1.5</facActual>
<facActual id="B">60</facActual>
<facActual id="C">0.07</facActual>
<facActual id="D">300</facActual>
<facActual id="E">0</facActual>
<facActual id="F">2.5</facActual>
<resVal id="1">65.75</resVal>
<resVal id="2">73.4709627628786</resVal>
</run>
<run stdNo="51" dsnId="46" runNo="52" blockNo="0" blockName="Block 1" pointId="7" pointName="Center" buildPointId="5" buildPointName="NA" note="" rowStatus="Normal">
<facActual id="A">1.5</facActual>
<facActual id="B">60</facActual>
<facActual id="C">0.07</facActual>
<facActual id="D">300</facActual>
<facActual id="E">0.5</facActual>
<facActual id="F">2.5</facActual>
<resVal id="1">72.8054262043146</resVal>
<resVal id="2">75.3640994138575</resVal>
</run>
<responseModel rmId="3" analysisUuId="33ad2fd8-35a1-43ef-b672-69ae7c0d8f4e" name="Cd">
<response id="1" responseUuId="452db763-a2d9-46d2-8f67-ee04faf7c566" modelBase="Polynomial" stdDevSource="ANOVA" stdDev="1.0629097005469"/>
<transform id="0" name="None" successLevel="1"/>
<compModel modelType="Polynomial" calcType="CodedCalc" hierarchicalActual="false" terms="28">
<equationTerm id="0" coef="73.3088869942478" term="Intercept"/>
<equationTerm id="1" coef="0.466742045204366" term="A"/>
<equationTerm id="2" coef="0.21134902586574" term="B"/>
<equationTerm id="3" coef="2.8847239676519" term="C"/>
<equationTerm id="4" coef="-1.13581773225931" term="D"/>
<equationTerm id="5" coef="-0.0394278689526249" term="E"/>
<equationTerm id="6" coef="-0.514726758870939" term="F"/>
<equationTerm id="7" coef="-0.0359231030566888" term="AB"/>
<equationTerm id="8" coef="-0.0398441282320628" term="AC"/>
<equationTerm id="9" coef="0.0626053135056304" term="AD"/>
<equationTerm id="10" coef="-0.0147730902109191" term="AE"/>
<equationTerm id="11" coef="-0.164673109044575" term="AF"/>
<equationTerm id="12" coef="-0.0624705581460012" term="BC"/>
<equationTerm id="13" coef="-0.17266134670617" term="BD"/>
<equationTerm id="14" coef="0.0150799875039924" term="BE"/>
<equationTerm id="15" coef="0.142397743519924" term="BF"/>
<equationTerm id="16" coef="-0.0313517881025453" term="CD"/>
<equationTerm id="17" coef="-0.281275379367896" term="CE"/>
<equationTerm id="18" coef="0.039766857748362" term="CF"/>
<equationTerm id="19" coef="-0.00693712046351228" term="DE"/>
<equationTerm id="20" coef="-0.273575355247106" term="DF"/>
<equationTerm id="21" coef="-0.27202817644707" term="EF"/>
<equationTerm id="22" coef="-0.270641671064966" term="A^2"/>
<equationTerm id="23" coef="-0.106668444067603" term="B^2"/>
<equationTerm id="24" coef="-1.1733142952738" term="C^2"/>
<equationTerm id="25" coef="-5.28582679527381" term="D^2"/>
<equationTerm id="26" coef="-2.05430290582538" term="E^2"/>
<equationTerm id="27" coef="-0.948677800352303" term="F^2"/>
<equationTerm id="28" term="Curvature"/>
</compModel>
</responseModel>
<responseModel rmId="4" analysisUuId="546eac41-143e-44fa-96a9-72e36f383a55" name="Zn">
<response id="2" responseUuId="af502fe9-2d18-44f8-a449-db428376a772" modelBase="Polynomial" stdDevSource="ANOVA" stdDev="1.4050418345371"/>
<transform id="0" name="None" successLevel="1"/>
<compModel modelType="Polynomial" calcType="CodedCalc" hierarchicalActual="false" terms="28">
<equationTerm id="0" coef="77.221343032315" term="Intercept"/>
<equationTerm id="1" coef="0.670900342316484" term="A"/>
<equationTerm id="2" coef="0.643539015871643" term="B"/>
<equationTerm id="3" coef="2.32121544842744" term="C"/>
<equationTerm id="4" coef="-0.675640353180471" term="D"/>
<equationTerm id="5" coef="-0.0978259006216269" term="E"/>
<equationTerm id="6" coef="-0.751355496708201" term="F"/>
<equationTerm id="7" coef="0.249465906182746" term="AB"/>
<equationTerm id="8" coef="-0.0272451706137667" term="AC"/>
<equationTerm id="9" coef="0.457464958706696" term="AD"/>
<equationTerm id="10" coef="-1.27877326385236" term="AE"/>
<equationTerm id="11" coef="1.15489468644871" term="AF"/>
<equationTerm id="12" coef="-0.5080388157227" term="BC"/>
<equationTerm id="13" coef="-0.357540903375374" term="BD"/>
<equationTerm id="14" coef="-0.114770210826017" term="BE"/>
<equationTerm id="15" coef="0.558371023027703" term="BF"/>
<equationTerm id="16" coef="-0.387453023783061" term="CD"/>
<equationTerm id="17" coef="-0.571544630230379" term="CE"/>
<equationTerm id="18" coef="0.638871713949541" term="CF"/>
<equationTerm id="19" coef="0.136765879397634" term="DE"/>
<equationTerm id="20" coef="-0.21241925339861" term="DF"/>
<equationTerm id="21" coef="-1.79240238730193" term="EF"/>
<equationTerm id="22" coef="1.53438944434541" term="A^2"/>
<equationTerm id="23" coef="0.537467328410922" term="B^2"/>
<equationTerm id="24" coef="-0.919367183806528" term="C^2"/>
<equationTerm id="25" coef="0.124635601455935" term="D^2"/>
<equationTerm id="26" coef="-1.04118958796744" term="E^2"/>
<equationTerm id="27" coef="-0.368972584861391" term="F^2"/>
<equationTerm id="28" term="Curvature"/>
</compModel>
</responseModel>
<optimization models="10">
<criteria modType="Factor" id="1" goal="InRange" type="Numeric" target="2.5" limitLow="0.5" limitHigh="2.5" weightLow="1" weightHigh="1" overlayLow="Missing" overlayHigh="Missing" importance="3" coding="Actual" scale="Transform" displayScale="Original"/>
<criteria modType="Factor" id="2" goal="InRange" type="Numeric" target="70" limitLow="40" limitHigh="80" weightLow="1" weightHigh="1" overlayLow="Missing" overlayHigh="Missing" importance="3" coding="Actual" scale="Transform" displayScale="Original"/>
<criteria modType="Factor" id="3" goal="InRange" type="Numeric" target="0.08" limitLow="0.05" limitHigh="0.09" weightLow="1" weightHigh="1" overlayLow="Missing" overlayHigh="Missing" importance="3" coding="Actual" scale="Transform" displayScale="Original"/>
<criteria modType="Factor" id="4" goal="InRange" type="Numeric" target="300" limitLow="100" limitHigh="500" weightLow="1" weightHigh="1" overlayLow="Missing" overlayHigh="Missing" importance="3" coding="Actual" scale="Transform" displayScale="Original"/>
<criteria modType="Factor" id="5" goal="InRange" type="Numeric" target="0.5" limitLow="0" limitHigh="1" weightLow="1" weightHigh="1" overlayLow="Missing" overlayHigh="Missing" importance="3" coding="Actual" scale="Transform" displayScale="Original"/>
<criteria modType="Factor" id="6" goal="InRange" type="Numeric" target="3.5" limitLow="0.5" limitHigh="4.5" weightLow="1" weightHigh="1" overlayLow="Missing" overlayHigh="Missing" importance="3" coding="Actual" scale="Transform" displayScale="Original"/>
<criteria modType="Response" id="1" goal="Maximum" type="Numeric" target="75.456" limitLow="50.4459" limitHigh="75.456" weightLow="1" weightHigh="1" overlayLow="50.4459" overlayHigh="Missing" importance="3" coding="Actual" scale="Transform" displayScale="Original" responseUuId="452db763-a2d9-46d2-8f67-ee04faf7c566" rmId="3" analysisUuId="33ad2fd8-35a1-43ef-b672-69ae7c0d8f4e"/>
<criteria modType="POE" id="1" goal="None" type="Numeric" target="Missing" limitLow="Missing" limitHigh="Missing" weightLow="1" weightHigh="1" overlayLow="Missing" overlayHigh="Missing" importance="3" coding="Coded" scale="Transform" displayScale="Original" responseUuId="452db763-a2d9-46d2-8f67-ee04faf7c566" rmId="3" analysisUuId="33ad2fd8-35a1-43ef-b672-69ae7c0d8f4e"/>
<criteria modType="Response" id="2" goal="Maximum" type="Numeric" target="86.1284" limitLow="67.7729" limitHigh="86.1284" weightLow="1" weightHigh="1" overlayLow="67.7729" overlayHigh="Missing" importance="3" coding="Actual" scale="Transform" displayScale="Original" responseUuId="af502fe9-2d18-44f8-a449-db428376a772" rmId="4" analysisUuId="546eac41-143e-44fa-96a9-72e36f383a55"/>
<criteria modType="POE" id="2" goal="None" type="Numeric" target="Missing" limitLow="Missing" limitHigh="Missing" weightLow="1" weightHigh="1" overlayLow="Missing" overlayHigh="Missing" importance="3" coding="Coded" scale="Transform" displayScale="Original" responseUuId="af502fe9-2d18-44f8-a449-db428376a772" rmId="4" analysisUuId="546eac41-143e-44fa-96a9-72e36f383a55"/>
</optimization>
<confirmationData alpha="0.05">
<runData numRuns="1" id="1">
<factorData>
<codedValue>0</codedValue>
<codedValue>0</codedValue>
<codedValue>0</codedValue>
<codedValue>0</codedValue>
<codedValue>0</codedValue>
<codedValue>0</codedValue>
</factorData>
<responseData responseName="Cd">
<responseValue/>
</responseData>
<responseData responseName="Zn">
<responseValue/>
</responseData>
</runData>
</confirmationData>
<buildInfo CCDType="2Fraction" alphaType="Other" alpha="2" noOfFactorialReps="1" noOfAxialReplicates="1" noOfCenterPoints="8" buildTime="10"/>
</DEXXMLDoc>
